# Supplementary material for: Design, Synthesis, Characterization, and Molluscicidal Activity Screening of New Nicotinonitrile Derivatives against Land Snails, M. cartusiana
Source: Molecules. 2022 Nov 28;27(23):8284. doi: 10.3390/molecules27238284 (PMC9740234; doi:10.3390/molecules27238284)
Supplement: Supplementary file 1 [file molecules-27-08284-s001.zip]

Archive with 1 entries (1 files):
- molecules-1998651-supplementary.pdf
